# Supplementary material for: Tracking the Spatial and Functional Dispersion of Vaccine-Related Canine Distemper Virus Genotypes: Insights from a Global Scoping Review
Source: Viruses. 2025 Jul 27;17(8):1045. doi: 10.3390/v17081045 (PMC12390544; doi:10.3390/v17081045)
Supplement: Supplementary file 1 [file viruses-17-01045-s001.zip]

Archive with 4 entries (4 files):
- SupFile 1-Table S1_PRISMAScrChecklist_revised version.pdf
- SupFile 2-Table S2_List of Authors.pdf
- SupFile 3_Table S3_Vaccine genotypes+Post-vacCD.pdf
- SupFile 4-Tables S4_S5_S6.pdf
